# Supplementary material for: Impact of Brood Cell Cocoons on Metal Accumulation and CYP450 Detoxification Gene Expression in Apis cerana cerana
Source: Toxics. 2024 Feb 6;12(2):131. doi: 10.3390/toxics12020131 (PMC10892446; doi:10.3390/toxics12020131)
Supplement: Supplementary file 1 [file toxics-12-00131-s001.zip]

Archive with 1 entries (1 files):
- toxics-2827590-supplementary.pdf
